# Supplementary material for: Rapid and Non-Destructive Assessment of Eight Essential Amino Acids in Foxtail Millet: Development of an Efficient and Accurate Detection Model Based on Near-Infrared Hyperspectral
Source: Foods. 2025 Nov 1;14(21):3760. doi: 10.3390/foods14213760 (PMC12607515; doi:10.3390/foods14213760)
Supplement: Supplementary file 1 [file foods-14-03760-s001.zip]

Archive with 1 entries (1 files):
- foods-3923522-supplementary.pdf
